# Supplementary material for: Mechanism of Methyl Transfer Reaction between CH3Co(dmgBF2)2py and PPh3Ni(Triphos)
Source: Molecules. 2024 Jul 16;29(14):3335. doi: 10.3390/molecules29143335 (PMC11280430; doi:10.3390/molecules29143335)
Supplement: Supplementary file 1 [file molecules-29-03335-s001.zip]

Archive with 1 entries (1 files):
- molecules-3001670-supplementary.pdf
